# Supplementary material for: MicroRNA Profiling as a Predictive Indicator for Time to First Treatment in Chronic Lymphocytic Leukemia: Insights from the O-CLL1 Prospective Study
Source: Noncoding RNA. 2024 Aug 23;10(5):46. doi: 10.3390/ncrna10050046 (PMC11417859; doi:10.3390/ncrna10050046)
Supplement: Supplementary file 1 [file ncrna-10-00046-s001.zip]

Archive with 7 entries (6 files):
- Supplementary_Nano_et_al/
- Supplementary_Nano_et_al/Nano E. et al  Figure S1.pdf
- __MACOSX/Supplementary_Nano_et_al/._Nano E. et al  Figure S1.pdf
- Supplementary_Nano_et_al/Nano E. et al  Table_S2_Nano_et_al.pdf
- __MACOSX/Supplementary_Nano_et_al/._Nano E. et al  Table_S2_Nano_et_al.pdf
- Supplementary_Nano_et_al/Nano E. et al Table S1.pdf
- __MACOSX/Supplementary_Nano_et_al/._Nano E. et al Table S1.pdf
